# Supplementary material for: Wheat TaTIP4;1 Confers Enhanced Tolerance to Drought, Salt and Osmotic Stress in Arabidopsis and Rice
Source: Int J Mol Sci. 2022 Feb 14;23(4):2085. doi: 10.3390/ijms23042085 (PMC8877497; doi:10.3390/ijms23042085)
Supplement: Supplementary file 1 [file ijms-23-02085-s001.zip]

Archive with 1 entries (1 files):
- ijms-1551136-supplementary.pdf
